# Supplementary material for: PCR Primers to Study the Diversity of Expressed Fungal Genes Encoding Lignocellulolytic Enzymes in Soils Using High-Throughput Sequencing
Source: PLoS One. 2014 Dec 29;9(12):e116264. doi: 10.1371/journal.pone.0116264 (PMC4278862; doi:10.1371/journal.pone.0116264)
Supplement: S2 Table — Fungal species used to evaluate the degenerate primer efficiency and summary of sequencing results. (XLSX) [file pone.0116264.s005.xlsx]

## Sheet: Feuil1
Table S2. Fungal species used to evaluate the degenerate primer efficiency and summary of sequencing results.
			GH5-5				GH11				AA2
Phylum	Sequenced species	material	Predicted gene copy number in genome 1	Number of amplificable copies	ID jgi		Predicted gene copy number in genome 2	Number of amplificable copies	ID jgi		Predicted gene copy number in genome 3, 4	Number of amplificable copies 4	ID jgi 4
Ascomycota	Oidiodendron maius	mycelium	17	1	119353		8	1	132485		0	0
Ascomycota	Botrytis cinerea	mycelium	10	1	5764		2	1	2779		0	0
Ascomycota	Tuber melanospora	mycelium	3	1	5467		1	0			0	0
Ascomycota	Verticillium dahliae	mycelium	11	1	6358		5	2	1993; 9034		2 (2 GP)	0
Ascomycota	Fusarium graminearum	mycelium	12	1	4305 (HG799548)		2	2	4491 (HG799577); 12670 (HG799578)		1 (1 GP)	0
Ascomycota	Fusarium oxysporum	mycelium	12	1	12390		3	1	10206		1 (1 GP)	0
Ascomycota	Podospora anserina	mycelium	10	1	645		6	2	5297; 4170		1 (1 GP)	0
Basidiomycota	Hebeloma cylindrosporum	mycelium	10 (1)	1	183973		0	0			3 (3 MnP)	1 (1 MnP)	143582 (MnP)
Basidiomycota	Coprinopsis cinerea	mycelium	11 (1)	1	5449		6	1	7658		1 (1 GP)	1 (1 GP)	1809 (GP)
Basidiomycota	Schizophyllum commune	mycelium	6	1	2502504		1	0			0	0
Basidiomycota	Laccaria bicolor	mycelium	9	1	319772		0	0			1 (1 GP)	0
Basidiomycota	Auricularia delicata	mycelium	16 (4)	2	138514; 1163753		3	0			18 (10 MnP; 8 GP)	2 (2 MnP)	1219710 (MnP); 1330207 (MnP)
Basidiomycota	Boletus edulis	fruit body	10	0			0	0			0	0
Basidiomycota	Coniophora puteana	mycelium	14	1	146697		0	0			0	0
Basidiomycota	Paxillus rubicundulus	mycelium	10	0			0	0			0	0
Basidiomycota	Scleroderma citrinum	fruit body	5	0			0	0			0	0
Basidiomycota	Rhizoctonia solani	mycelium	18	3	3182; 14408 (HG799555); 7829		0	0			1 (1 MnP)	1 (1 MnP)	9247 (HG799602; MnP)
Basidiomycota	Tulasnella calospora	mycelium	32	5	19797; 19794; 19795; 21678; 33444		12	4	218178; 20806; 73334; 80323		0	0
Basidiomycota	Punctularia strigoso-zonata	mycelium	9 (3)	1	78795		1	0			11 (10 MnP; 1 GP )	2 (2 MnP)	143055 (MnP); 59952 (MnP)
Basidiomycota	Gloeophyllum trabeum	mycelium	11	0			0	0			0	0
Basidiomycota	Fomitopsis pinicola	mycelium	14	1	100175		0	0			1 (1 GP)	0
Basidiomycota	Pycnoporus cinnabarinus	mycelium	13	1	1929 (HG799568)		0	0			11 (3 MnP; 4 LiP; 2 VP; 2 GP)	6 (2 MnP; 3 LiP; 1 VP)	480 (MnP); 737 (MnP); 6829 (VP); 7501 (LiP); 7500 (HG799611; LiP); 7499 (LiP)
Basidiomycota	Trametes versicolor	mycelium	13 (3)	1	150608		0	0			26 (13 MnP; 10 LiP; 3 VP)	18 (10 MnP; 8 LiP)	51451 (MnP); 51455 (MnP); 43477 (MnP); 131080 (MnP); 51457 (MnP); 51375 (MnP); 112835 (MnP); 134226 (LiP); 43576 (LiP); 114944 (LiP); 52333 (LiP); 133326 (LiP); 134657 (LiP); 133918 (LiP); 44897 (MnP); 130496 (MnP); 133731 (LiP); 74595 (MnP)
Basidiomycota	Wolfiporia cocos	mycelium	12 (2)	1	112799		0	0			1 (1 GP)	0
Basidiomycota	Dichomitus squalens	mycelium	12	1	65561		0	0			12 (9 MnP; 3 VP)	4 (4 MnP)	141471 (MnP); 169526 (MnP); 50355 (MnP); 108150 (MnP)
Basidiomycota	Heterobasidion annosum	fruit body	11	1	66839 (HG799559)		0	0			8 (7 MnP; 1 GP)	6 (5 MnP; 1 GP)	106089 (HG799605; MnP); 127157 (MnP); 181068 (HG799606; MnP); 181069 (GP); 181263 (MnP); 101580 (MnP)
Basidiomycota	Stereum hirsutum	mycelium	15	2	157140; 165557		2	1	144729		6 (5 MnP; 1 GP)	3 (3 MnP)	171838 (MnP); 134504 (MnP); 134527 (MnP)
1 Total number of predited GH5 identified as "cellulases with the Pfam n°PF00150" but without subfamily classification (Total number of sequences annoted as member of the GH5-5 subfamily)
2 Total number of predited GH11 (InterPro n° IPR001137)
3 Total number of predicted AA2 (InterPro n° IPR001621)
4 The AA2 subfamily classification is given for each gene copy (MnP for Manganese peroxidase; LiP for Lignin peroxidase; VP for Versatile peroxidase and GP for Generic peroxidase)
Phylum	Unsequenced species	material	Predicted gene copy number in genome	Number of different identified copies 5	EMBL accession number		Predicted gene copy number in genome	Number of different identified copies 5	EMBL accession number		Predicted gene copy number in genome	Number of different identified copies 5, 6	EMBL accession numbers 6
Ascomycota	Epicoccum nigrum	mycelium	n/a	1	HG799547		n/a	1	HG799576		n/a	0
Ascomycota	Cladosporium sp.	mycelium	n/a	1	HG799541		n/a	1	HG799572		n/a	0
Ascomycota	Phoma sp.	mycelium	n/a	1	HG799554		n/a	1	HG799584		n/a	0
Ascomycota	Alternaria sp.	mycelium	n/a	1	HG799540		n/a	2	HG799570; HG799571		n/a	0
Ascomycota	Ulocladium sp.	mycelium	n/a	1	HG799557		n/a	2	HG799586; HG799587		n/a	0
Ascomycota	Penicillium sp.	mycelium	n/a	2	HG799552; HG799553		n/a	0			n/a	0
Ascomycota	Colletotrichum coccodes	mycelium	n/a	2	HG799543; HG799544		n/a	2	HG799574; HG799575		n/a	0
Ascomycota	Clonostachys rosea	mycelium	n/a	1	HG799550		n/a	1	HG799581		n/a	0
Ascomycota	Hypocrea rufa	mycelium	n/a	0			n/a	0			n/a	0
Ascomycota	Cylindrocarpon sp.	mycelium	n/a	1	HG799545		n/a	0			n/a	0
Ascomycota	Fusarium solani	mycelium	n/a	1	HG799549		n/a	1	HG799580		n/a	0
Ascomycota	Microdochium bolleyi	mycelium	n/a	1	HG799551		n/a	1	HG799582		n/a	0
Basidiomycota	Agaricus arvensis	fruit body	n/a	1	HG799558		n/a	1	HG799588		n/a	1 (1 MnP)	HG799604 (MnP)
Basidiomycota	Agaricus comtulus	fruit body	n/a	1	HG799561		n/a	1	HG799589		n/a	0
Basidiomycota	Agaricus xanthodermus	fruit body	n/a	1	HG799542		n/a	1	HG799573		n/a	0
Basidiomycota	Cystoderma carcharias	fruit body	n/a	1	HG799546		n/a	0			n/a	0
Basidiomycota	Lepiota ventriosospora	fruit body	n/a	0			n/a	0			n/a	0
Basidiomycota	Macrolepiota mastoidea	fruit body	n/a	0			n/a	0			n/a	0
Basidiomycota	Amanita citrina	fruit body	n/a	0			n/a	0			n/a	0
Basidiomycota	Amanita rubescens	fruit body	n/a	0			n/a	0			n/a	0
Basidiomycota	Limacella guttata	fruit body	n/a	1	HG799539		n/a	0			n/a	0
Basidiomycota	Cortinarius odorifer	mycelium	n/a	0			n/a	0			n/a	0
Basidiomycota	Gymnopilus junonius	mycelium	n/a	1	HG799563		n/a	2	HG799592; HG799593		n/a	0
Basidiomycota	Lycoperdon pyriforme	fruit body	n/a	0			n/a	0			n/a	0
Basidiomycota	Lentinula edodes	mycelium	n/a	1	HG799564		n/a	1	HG799598		n/a	0
Basidiomycota	Marasmius oreades	fruit body	n/a	1	HG799560		n/a	0			n/a	0
Basidiomycota	Pluteus thomsonii	fruit body	n/a	0			n/a	0			n/a	0
Basidiomycota	Grifola frondosa	mycelium	n/a	2	HG799565; HG799566		n/a	0			n/a	2 (2 VP)	HG799608 (VP); HG799609 (VP)
Basidiomycota	Hypholoma sp.	mycelium	n/a	1	HG799562		n/a	0			n/a	0
Basidiomycota	Gymnopus sp.	mycelium	n/a	0			n/a	0			n/a	0
Basidiomycota	Lepista flaccida	mycelium	n/a	0			n/a	1	HG799597		n/a	0
Basidiomycota	Tremiscus helvelloides	fruit body	n/a	0			n/a	0			n/a	0
Basidiomycota	Xerocomus lanatus	fruit body	n/a	0			n/a	0			n/a	0
Basidiomycota	Hydnum rufescens	fruit body	n/a	0			n/a	0			n/a	0
Basidiomycota	Gloeophyllum odoratum	mycelium	n/a	0			n/a	0			n/a	0
Basidiomycota	Clathrus archeri	mycelium	n/a	0			n/a	2	HG799594; HG799595		n/a	0
Basidiomycota	Gloeoporus dichrous	mycelium	n/a	1	HG799567		n/a	1	HG799596		n/a	1 (1 MnP)	HG799610 (MnP)
Basidiomycota	Hericium erinaceus	mycelium	n/a	1	HG799569		n/a	2	HG799590; HG799591		n/a	1 (1 MnP)	HG799607 (MnP)
Basidiomycota	Lactarius pallidus	fruit body	n/a	0			n/a	0			n/a	0
Basidiomycota	Lactarius quietus	fruit body	n/a	0			n/a	0			n/a	1 (1 GP)	HG799599 (GP)
Basidiomycota	Lactarius trivialis	fruit body	n/a	0			n/a	1	HG799583		n/a	2 (1 MnP; 1 GP)	HG799600 (GP); HG799601 (MnP)
Basidiomycota	Russula amara	fruit body	n/a	0			n/a	0			n/a	0
Basidiomycota	Russula pelargonia	fruit body	n/a	0			n/a	0			n/a	0
Basidiomycota	Russula violeipes	fruit body	n/a	0			n/a	1	HG799579		n/a	0
Basidiomycota	Stereum rugosum	mycelium	n/a	1	HG799556		n/a	1	HG799585		n/a	1 (1 MnP)	HG799603 (MnP)
5 Per each PCR fragment size, two cloned sequences were sequenced
6 The AA2 subfamily classification is given for each gene copy (MnP for Manganese peroxidase; LiP for Lignin peroxidase; VP for Versatile peroxidase and GP for Generic peroxidase)
